# Supplementary material for: Personalized Medicine in Infant Population with Cancer: Pharmacogenetic Pilot Study of Polymorphisms Related to Toxicity and Response to Chemotherapy
Source: Cancers (Basel). 2023 Feb 23;15(5):1424. doi: 10.3390/cancers15051424 (PMC10000841; doi:10.3390/cancers15051424)
Supplement: Supplementary file 1 [file cancers-15-01424-s001.zip]

Archive with 4 entries (4 files):
- Table S1. Chemotherapy Doses.xlsx
- Table S2. Genotyping panel.pdf
- Table S3. Protocols.pdf
- Table S4. Genotype in variants associated with clinical outcomes.xlsx
