# Supplementary material for: Personalized Medicine in Infant Population with Cancer: Pharmacogenetic Pilot Study of Polymorphisms Related to Toxicity and Response to Chemotherapy
Source: Cancers (Basel). 2023 Feb 23;15(5):1424. doi: 10.3390/cancers15051424 (PMC10000841; doi:10.3390/cancers15051424)
Supplement: Supplementary file 1 [file cancers-15-01424-s001.zip › Table S1. Chemotherapy Doses.xlsx]

## Sheet: Chemotherapy
Table S1. Doses of drugs received by each patient in each cycle of chemotherapy.In case of discrepancy between theoretical (according to protocol) and really administered doses, this was marked in blue if the reason for such change was due to treatment toxicity in previous cycles. (Legend at the bottom of the table)
Patient	TUMOR	CHEMOTHERAPY (mg)
		Alkylating					Antibiotics					Antimetabolites						Topoisomerase inh				Antimitotics
		A	B	C	D	E	F	G	H	I	J	K	L	M	N	O	P	Q	R	S	T	U	V	W	X
1	Nb			144														108
				144														108
		390						15.6															0.8
		430						17.2															0.8
2	Nb			123														93
				123														93
				123														93
				123														93
		1700						68															3.36
						1													18.05
3	Nb			220														104					0.45
					23																		0.45
		620																104					0.45
					23																		0.45
				220														104					0.45
					23																		0.45
		620																104					0.45
					23																		0.45
4	Nb			285														216
		730						29.2															1.44
5	Nb	215																					0.4
		215																					0.4
				198														150
				180														135
				180														135
6	Nb			45														34
						16.6														334.7
		1232		118.8														928
						2													3.42
		96																	0.29
7	Nb			630														540
8	Nb			578														438
9	Nb			480														360
10	Nb			195														147
				195														147
		600						24															1.18
		600						24															1.18
11	Nb			25														15					0.05
					30																		0.6
		350																70					0.6
					30																		0.6
				25														15					0.05
					30																		0.57
		400																66					0.57
					30																		0.57
12	Nb			960														288
13	Nb			270														124					0.54
					27																		0.52
		720																120					0.52
					27																		0.52
				260														124					0.52
					27																		0.52
		720																120					0.52
					27																		0.52
								15.44											2.6				0.62
								15.44											2.6				0.62
14	Nb			178														135
				178														135
		450						18															0.45
		450						18															0.45
		435																	1.05
		435																	1.05
		435																	1.05
		435																	1.05
15	ALL								20		5280		182										1.04
											1760	26.52	4160	1716
											2600		1040	1210									0.37
		255							15		2600			1220									0.74
											3000		1200					150
16	ALL								38		9600		336										1.92
											3200	49.44	7760	6600
											3400		1360	1650									0.48
		340							19		3400			1660									0.96
											3500		1400					175
17	ALL								30.8		7854		269.5										1.54
											2618	39.3	6160	2541
											2900		1162	1370									0.415
		300							15.4		3010			1419									0.86
											3115		1246					155.75
18	ALL								40		10200		350										2
												25.25		1650
											3300		990	1575									0.94
		332.5							18		3500			1560									0.94
											3300		1320					165
19	ALL								25		6528		224										1.2
											2200	33.15	3900	2200
											2500		995	1170									0.36
		250							14		2500			1200									0.7
											2900		1150					144
20	ALL	700							42		14400												2.12
												154	1400	3520
		350											213	1700									2.12		16.96
		1140																					5.62
21	ALL								72		42700												3.68
		1220										592	736
												99	2440	5540
		670						78			25200		400		360								3.9
											840	1216
22	ALL	360							44		17100												2.2
												156	2160	6630
												192											4.86
23	ALL								28		7200		238										1.36
												11.72		1100
								36					2300				34.5
24	ALL								20		5280		182										1.04
		390						26.04					1750			34.5	85
25	ALL	1060							127.2		53000												3.2
												672	2200	4770
		500						25			50000		500	2500									3
		1200									20000	21840		1040									6
26	ALL	1000							120		50000												3
												630	2000	7500
		500						25			50000		500	2500									3
		1512									25200	27518.4		1310.4									7.56
		1440							86.4		1800												4.32
		720							43.2		2160		5760	7200				360					2.16
27	AML									3.6			217.6					69
										3.6			217.6					69
													1080								6.36
									240				104		36
													52		18
28	AML									10			510					150
										10			510					150
													2040								12.12
													2040		141
29	AML									25.2			6.3					378			30.2
30	AML												420					220			7.55
									51				407					129
31	Glioma			606																			3.3
																						87.65
																				875
																						10.8
																						37.25
32	Glioma			980																			4.94
				300																			3.28
		410																					0.41
					20																		1.56
		520																					1.56
					22																		1.56
		560																					1.56
					32																		0.78
		780																					1.17
					32																		2.34
		780																					1.56
33	Glioma			170																			1.38
				170																			1.38
				170																			1.38
				170																			0.46
				170																			0.46
				170																			0.46
34	Mb	350																					0.6
					24													40'
														2									0.6
					24													40'
		350																					0.6
														2									0.6
					24													40'
		350																					0.6
														2									0.6
					24													40'
		400																					0.8
														2.4									0.9
		400																					0.8
														2.4									0.9
		400																					0.8
														2.5									1
														4.4									0.8
		2200																					0.8
35	Mb	425																							0.4
														2250											0.45
					48													96
														2350
					48													96
				300														180
36	Mb													1600
		480			14													30					0.6
37	Mb	1500			44									5000				63					1.86
		1500			44									5000				63					1.86
38	Mb													9300
		2820			181													180					3.51
39	CNST			108														84
			1850		21.75													75
			1850		21.75													57
40	Willms						420																1.44
							210																1.44
41	Wilms						0																0.64
							1.8																8
42	Wilms						0.3																0.5
																							0.5
							0.3																0.5
																							0.5
							0.6																0.8
																							0.9
																							0.9
							0.7	30															0.9
																							0.9
																							0.9
							0.7	30															0.9
																							0.9
43	Wilms						0.6																1.8
		420					1.08																0.2
		420						15
				183														138
		420						23
				183														138
		630						23
				183														138
44	Willms						0.6																1.8
							5.54																17.76
							0.43																1.68
45	Willms						0.33	16															0.94
							0.33	16															0.94
							0.33	16															0.94
							2.97	64															8.93
46	Hpb				17
					47			12.64
					47			12.64
					15			12.64
				220				31.5
47	Hpb				54
					27			20
					54
48	Hpb				13.5
					11.5			10
					11.5
					11.5
					11.5			10
					11.5
					0			0
					0
				240				10
				240				10
49	Hpb				70.2
				129
				129
50	Hpb				76			20
					72			20
					72			20
				500				33
				300				20
51	Sarcoma		2200				0.53																1.62
			2200				0.53	22															1.62
			2200				0.53	22															0.54
			2200				0.53	22															0.54
		530					0.54																0.54
			2200				0.53																0.54
			2200				0.53																0.54
			2200				0.53																0.54
			2200				0.53																0.54
			2200				0.53																0.54
																				90			1.08
																				90			1.08
																				90			1.08
																				90			1.08
																				90			1.08
																				90			1.08
		14																						42
		14																						42
		14																						28
		14																						42
		14																						42
52	Sarcoma		2000				0.5																0.5
																							1
			1980				0.5																1.5
			13860				3.5																3.5
				640				76
		1880						38
				320				38
		1880						38
				320				38
53	Sarcoma		7200					48										360					1.2
		2000					2																2
54	Sarcoma							32
			2700	220														135
		600					0.27																0.6
		600					0.54																0.6
								32
		600																					0.6
			2700	220														135
								32
			2700	220														135
		600					0.54																1.2
		810																					0.81
55	Rb			120														72					0.35
				120														46					0.35
				120														72					0.35
56	Rb			660														273					1.92
57	Rb			770														233
58	Rb			603														186
				450														96					1.44
59	Rb			260														159					0.8
				1160																			3.72
60	Rb			62														33					0.16
		520						19.8															0.64
				240																			0.8
				670														318					2.4
61	Rb			628														132
62	Histiocytosis																					52.3
														790									3.72
													13690		700
63	Histiocytosis														13.02							2.6
64	Histiocytosis																					29.4
																						26.84
Table S1. A: Cyclophosphamide; B: Ifosfamide; C: Carboplatin; D: Cisplatin; E: Temozolamide; F: Actinomycin D; G: Doxorubicin; H: Daunorubicin; I: Idarubicin; J: Asparaginase; K: Mercaptopurine; L: Cytarabine; M: Methotrexate; N: Thioguanine; OR: Clofarabine; P: Fludarabine; Q: Etoposide; R: Topotecan; S: Irinotecan; T: mitoxantrone; U: Vinblastine; V: Vincristine; W: Vinorelvine; X: Epirubicin; …
