# Supplementary material for: Personalized Medicine in Infant Population with Cancer: Pharmacogenetic Pilot Study of Polymorphisms Related to Toxicity and Response to Chemotherapy
Source: Cancers (Basel). 2023 Feb 23;15(5):1424. doi: 10.3390/cancers15051424 (PMC10000841; doi:10.3390/cancers15051424)
Supplement: Supplementary file 1 [file cancers-15-01424-s001.zip › Table S4. Genotype in variants associated with clinical outcomes.xlsx]

## Sheet: Hoja1
Table S4. Genotype distribution of single nucleotide polymorphisms associated with clinical outcomes
SNP	n	%	SNP	n	%	SNP	n	%	SNP	n	%
rs1042522			rs1800584			rs2699887			rs4673993
cc	38	59.4	cc	60	100	cc	30	50.9	cc	9	15
cg	24	37.5	ct	0	0	tc	26	44.1	ct	25	41.7
gg	2	3.1	tt	0	0	tt	3	5.1	tt	26	43.3
rs1045642			rs1801019			rs2740574			rs4802101
aa	14	21.9	cc	1	1.7	cc	1	1.6	cc	21	35
ag	24	37.5	cg	17	28.3	ct	2	3.1	tc	32	53.3
gg	26	40.6	gg	42	70	tt	61	95.3	tt	7	11.7
rs1051266			rs1801131			rs316019			rs4880
cc	17	27	gg	4	6.2	aa	0	0	aa	19	30.2
ct	29	46	gt	22	34.4	ca	11	18.3	ag	31	49.2
tt	17	27	tt	38	59.4	cc	49	81.7	gg	13	20.6
rs11045879			rs1801133			rs3212986			rs55886062
cc	4	6.7	aa	12	19.1	aa	6	9.4	aa	60	100
ct	20	33.3	ga	32	50.8	ca	26	40.6	ag	0	0
tt	36	60	gg	19	30.1	cc	32	50	gg	0	0
rs112445441			rs1801158			rs3215400			rs602950
cc	59	98.3	cc	57	95	cc	10	17.2	aa	23	40.4
ct	1	1.7	tc	3	5	del.c	34	58.6	ga	29	50.9
tt	0	0	tt	0	0	deldel	14	24.1	gg	5	8.8
rs1127354			rs1801160			rs3740066			rs61886492
aa	0	0	cc	58	96.7	cc	28	44.4	gg	56	93.9
ac	7	11.7	ct	2	3.3	tc	24	38.1	ga	4	6.7
cc	53	88.3	tt	0	0	tt	11	17.5	aa	0	0
rs1142345			rs1801274			rs3768142			rs67376798
cc	0	0	aa	14	21.9	gg	16	26.7	tt	59	98.3
ct	6	10	ag	32	50	gt	30	50	ta	1	6.7
tt	54	90	gg	18	28.1	tt	14	23.3	aa	0	0
rs11615			rs1801394			rs3892097			rs683369
aa	22	34.4	aa	15	25.4	cc	36	60	cc	41	68.3
ga	28	43.7	ag	24	40.7	ct	24	40	cg	18	30
gg	14	21.9	gg	20	33.9	tt	0	0	gg	1	1.7
rs116855232			rs2073618			rs3918290			rs716274
cc	60	100	cc	13	21.7	cc	60	100	aa	13	21
ct	0	0	gc	31	51.7	ac	0	0	ga	24	38.7
tt	0	0	gg	16	26.7	aa	0	0	gg	25	40.3
rs121434568			rs2228001			rs396991			rs75017182
tt	64	100	gg	16	25	aa	26	40.6	gg	58	100
tg	0	0	gt	25	39.1	ca	29	45.3	cg	0	0
gg	0	0	tt	23	35.9	cc	9	14.1	cc	0	0
rs12248560			rs2234693			rs4124874			rs776746
cc	37	61.7	cc	10	16.7	gg	17	27	cc	52	81.3
ct	23	38.3	ct	25	41.7	gt	26	41.3	ct	10	15.6
tt	0	0	tt	25	41.7	tt	20	31.8	tt	2	3.1
rs1517114			rs2299939			rs4148323			rs7779029
cc	10	15.6	ca	19	32.2	gg	64	100	cc	1	1.6
gc	31	48.4	cc	40	67.8	ag	0	0	tc	5	7.9
gg	23	35.9	aa	0	0	aa	0	0	tt	57	90.5
rs16853826			rs246240			rs4149015			rs8187710
aa	1	1.7	aa	39	67.2	aa	1	1.6	aa	0	0
ga	10	16.7	ga	18	31	ga	6	9.5	ga	10	15.6
gg	49	81.7	gg	1	1.7	gg	56	88.9	gg	54	84.4
rs1695			rs25487			rs4149056			rs924607
aa	26	40.6	cc	23	36.5	cc	5	7.8	cc	17	28.3
ga	31	48.4	tc	33	52.4	tc	20	31.3	ct	35	58.3
gg	7	10.9	tt	7	11.1	tt	39	60.9	tt	8	13.3
rs1800460			rs2612091			rs4244285			rs9340799
cc	54	90	cc	12	20.3	aa	3	4.7	aa	29	48.3
ct	6	10	ct	27	45.8	ag	16	25	ga	26	43.3
tt	0	0	tt	20	33.9	gg	45	70.3	gg	5	8.3
rs1800462			rs1800566
cc	60	100	aa	2	3.1
ct	0	0	ag	22	34.4
tt	0	0	gg	40	62.5
The polymorphic variant it is shown in the first column of each polymorphism. In the second column the "n" in absolute value is shown.
The third column shows the percentage of each variant in the same polymorphism.
